# Supplementary material for: Bioactive Compounds and Potential Health Benefits through Cosmetic Applications of Cherry Stem Extract
Source: Int J Mol Sci. 2024 Mar 27;25(7):3723. doi: 10.3390/ijms25073723 (PMC11011441; doi:10.3390/ijms25073723)
Supplement: Supplementary file 1 [file ijms-25-03723-s001.zip]

Archive with 1 entries (1 files):
- ijms-2826881-supplementary.pdf
